# Supplementary material for: The Stress Response of Aphids to the Accumulation of Heavy Metals Along Vicia faba L. Under Cadmium Treatment
Source: Insects. 2024 Dec 16;15(12):999. doi: 10.3390/insects15120999 (PMC11678626; doi:10.3390/insects15120999)
Supplement: Supplementary file 1 [file insects-15-00999-s001.zip]

Archive with 1 entries (1 files):
- insects-3326450-supplementary.pdf
